# Supplementary material for: Interaction of Soybean (Glycine max (L.) Merr.) Class II ACBPs with MPK2 and SAPK2 Kinases: New Insights into the Regulatory Mechanisms of Plant ACBPs
Source: Plants (Basel). 2024 Apr 19;13(8):1146. doi: 10.3390/plants13081146 (PMC11055065; doi:10.3390/plants13081146)
Supplement: Supplementary file 1 [file plants-13-01146-s001.zip]

Archive with 1 entries (1 files):
- plants-2941173-supplementary.pdf
